# Supplementary material for: Public Health Screening for Cardiometabolic Risk: Lessons from Advanced Glycation End-Products and ABC Target Achievement in Dalmatian Adults with Type 2 Diabetes
Source: Biomedicines. 2025 Oct 2;13(10):2418. doi: 10.3390/biomedicines13102418 (PMC12561152; doi:10.3390/biomedicines13102418)
Supplement: Supplementary file 1 [file biomedicines-13-02418-s001.zip]

Archive with 1 entries (1 files):
- biomedicines-3850931-supplementary.pdf
